# Supplementary material for: Genomic Instability in the Lymphocytes of Dogs with Squamous Cell Carcinoma
Source: Animals (Basel). 2024 Sep 24;14(19):2754. doi: 10.3390/ani14192754 (PMC11476004; doi:10.3390/ani14192754)
Supplement: Supplementary file 1 [file animals-14-02754-s001.zip]

Archive with 1 entries (1 files):
- animals-3050057-supplementary.pdf
